# Supplementary material for: Gray matter correlates of impulsivity in psychopathy and in the general population differ by kind, not by degree: a comparison of systematic reviews
Source: Soc Cogn Affect Neurosci. 2021 Apr 9;16(7):683–95. doi: 10.1093/scan/nsab045 (PMC8259272; doi:10.1093/scan/nsab045)
Supplement: nsab045_Supp [file nsab045_supp.zip]

Archive with 1 entries (1 files):
- SUPPLEMENTARY DATA.docx
